# Supplementary material for: Effect of Isolation Conditions on Diversity of Endolichenic Fungal Communities from a Foliose Lichen, Parmotrema tinctorum
Source: J Fungi (Basel). 2021 Apr 26;7(5):335. doi: 10.3390/jof7050335 (PMC8146534; doi:10.3390/jof7050335)
Supplement: Supplementary file 1 [file jof-07-00335-s001.zip]

Archive with 1 entries (1 files):
- jof-1163889-supplementary.pdf
